# Supplementary material for: Antibiotic prescription practices and opinions regarding antimicrobial resistance among veterinarians in Kentucky, USA
Source: PLoS One. 2021 Apr 15;16(4):e0249653. doi: 10.1371/journal.pone.0249653 (PMC8049335; doi:10.1371/journal.pone.0249653)
Supplement: S1 File — (XLSX) [file pone.0249653.s001.xlsx]

## Sheet: Sheet1
Is your veterinary practice:	What type of veterinary facility do you practice at?	How long have you worked at your practice? (in years)	What is the total number of veterinarians employed at your facility or practice?	How many hours per week do you work?	What year did you graduate with your veterinary degree?	What was the emphasis on antibiotics in your veterinary school education (non-clinical years)?	What was the emphasis on antibiotics in your veterinary school education (clinical years)?	What was the background of the person primarily responsible for your education on antibiotics during your veterinary education? (Please select all that apply)	Do you hold any additional post graduate qualifications? - Selected Choice	Do you hold any additional post graduate qualifications? - If yes, please list your post graduate qualifications below - Text	What are the main sources that you use to receive current information on antimicrobials and their use? (Please select all that apply) - Selected Choice	What are the main sources that you use to receive current information on antimicrobials and their use? (Please select all that apply) - g. Other (Please specify) - Text	Can you prescribe antibiotics without supervision, approval, or additional oversight? - Selected Choice	Can you prescribe antibiotics without supervision, approval, or additional oversight? - b. No (Please explain) - Text	Does your veterinary facility or practice have a policy concerning antibiotic prescription?	On Average, how often do you prescribe antibiotics?	Is there any antibiotic that you do not feel comfortable prescribing? - Selected Choice	Is there any antibiotic that you do not feel comfortable prescribing? - b. Yes, please explain below - Text	Do any of the factors below affect your decision when choosing to prescribe an antibiotic to a patient? (Please select all that apply) - Selected Choice	Do any of the factors below affect your decision when choosing to prescribe an antibiotic to a patient? (Please select all that apply) - g. Other (Please specify below) - Text	You always rely on clinical signs and symptoms when prescribing an antibiotic?	You rely on laboratory results before prescribing an antibiotic?	What are your feelings concerning antibiotic prescription at your facility or practice? - Selected Choice	What are your feelings concerning antibiotic prescription at your facility or practice? - b. Some antibiotics are under-prescribed (Please list them below) - Text	What are your feelings concerning antibiotic prescription at your facility or practice? - d. Some antibiotics are over-prescribed (Please list them below) - Text	Do you feel like you sometimes over-prescribe antibiotics?	Your colleagues over-prescribe antibiotics?	Veterinarians at your practice or facility always comply with antibiotic prescription policies.	Antibiotic prescription policies are contributing to a change in the frequency of antimicrobial resistance at your facility or practice?	Improper use of antibiotics contributes to selection for antimicrobial resistance.	How does improper use of antibiotics affect selection for antimicrobial resistance? - Selected Choice	How does improper use of antibiotics affect selection for antimicrobial resistance? - b. Improper use of antibiotics affects selection for antimicrobial resistance in the following ways: - Text	Improper prescribing habits among your colleagues is affecting the selection for antibiotic resistance in your facility.	There has been an increase in the number of cases of antimicrobial resistance at your facility or practice.	In your opinion, what percentage of your clients are compliant with the instructions for prescribed antibiotics?	Thank you for completing this survey. Please submit your responses by clicking the "Submit" button below.
Small Animal	Primary Care	32	4	35	1985	d. Emphasized in multiple courses	d. Emphasized in multiple courses	d. Pharmacologist/clinical pharmacologist	a. No		a. Practice policy,b. Pharmaceutical companies,c. Veterinary Medicine Directorates,e. Textbook/Drug handbook,f. Continuing Professional Development courses		a. Yes		b. No	a. Multiple times per day	b. Yes, please explain below	Chloramphenicol, Gentomycin and amakacin	a. Cost of antibiotic,d. Route of administration,e. Frequency of patient visits,f. Risk of potential adverse drug reaction		a. Strongly agree	c. Neither agree nor disagree	c. All antibiotics are appropriately prescribed			a. No	d. Disagree	c. Neither agree nor disagree	e. Strongly disagree	a. Strongly agree	b. Improper use of antibiotics affects selection for antimicrobial resistance in the following ways:	improper dosage, frequency	c. Neither agree nor disagree	e. Strongly disagree	0.5	Submit
Small Animal	Veterinary Hospital	33	1	45	1984	d. Emphasized in multiple courses	d. Emphasized in multiple courses	d. Pharmacologist/clinical pharmacologist	a. No		b. Pharmaceutical companies,d. Peer reviewed scientific literature,e. Textbook/Drug handbook,f. Continuing Professional Development courses		b. No (Please explain)	I do not prescribe antibiotics unless they are warranted	a. Yes	a. Multiple times per day	b. Yes, please explain below	I'm reluctant to prescribe newer, expensive antibiotics if a less expensive, older antibiotic will accomplish our goals	a. Cost of antibiotic,d. Route of administration,f. Risk of potential adverse drug reaction		c. Neither agree nor disagree	b. Agree	c. All antibiotics are appropriately prescribed			a. No	c. Neither agree nor disagree	a. Strongly agree	d. Disagree	b. Agree	b. Improper use of antibiotics affects selection for antimicrobial resistance in the following ways:	Unjustified dispensing of antibiotics promotes development of resistant microbes	c. Neither agree nor disagree	d. Disagree	0.95	Submit
Small Animal	Veterinary Hospital	23	8	50	1994	b. Light emphasis	b. Light emphasis	c. Clinician	a. No		b. Pharmaceutical companies,e. Textbook/Drug handbook,f. Continuing Professional Development courses		a. Yes		b. No	a. Multiple times per day	b. Yes, please explain below	Gentamycin	a. Cost of antibiotic,d. Route of administration,f. Risk of potential adverse drug reaction		c. Neither agree nor disagree	a. Strongly agree	c. All antibiotics are appropriately prescribed			a. No	a. Strongly agree	a. Strongly agree	e. Strongly disagree	b. Agree	a. It does not affect selection for antimicrobial resistance		e. Strongly disagree	e. Strongly disagree	0.6	Submit
Small Animal	Primary Care	1	2	42	1983	c. Covered thoroughly in one course	b. Light emphasis	b. Clinical microbiologist	If yes, please list your post graduate qualifications below	Diplomate American Board of Veterinary Practice (Canine and Feline)	e. Textbook/Drug handbook,g. Other (Please specify)	drug inserts	a. Yes		b. No	a. Multiple times per day	b. Yes, please explain below	sulfas	a. Cost of antibiotic,d. Route of administration,f. Risk of potential adverse drug reaction,g. Other (Please specify below)	target organ system	b. Agree	d. Disagree	c. All antibiotics are appropriately prescribed			a. No	c. Neither agree nor disagree	c. Neither agree nor disagree	c. Neither agree nor disagree	b. Agree	b. Improper use of antibiotics affects selection for antimicrobial resistance in the following ways:	selects for resistance	c. Neither agree nor disagree	d. Disagree	less than half	Submit
Equine	Primary Care	34	8	&gt;60	1983	c. Covered thoroughly in one course	d. Emphasized in multiple courses	b. Clinical microbiologist	a. No		b. Pharmaceutical companies		b. No (Please explain)	Client patient relationships	b. No	a. Multiple times per day	b. Yes, please explain below	Top end	a. Cost of antibiotic,c. Client expectations,d. Route of administration,f. Risk of potential adverse drug reaction		a. Strongly agree	c. Neither agree nor disagree	d. Some antibiotics are over-prescribed (Please list them below)		Smz's	Yes	c. Neither agree nor disagree	b. Agree	d. Disagree	a. Strongly agree	b. Improper use of antibiotics affects selection for antimicrobial resistance in the following ways:		c. Neither agree nor disagree	b. Agree	90	Submit
Small Animal	Primary Care	28	1	60	1989	d. Emphasized in multiple courses	d. Emphasized in multiple courses	b. Clinical microbiologist,c. Clinician,d. Pharmacologist/clinical pharmacologist	If yes, please list your post graduate qualifications below	MS Vet Parasitology	b. Pharmaceutical companies,d. Peer reviewed scientific literature,e. Textbook/Drug handbook,f. Continuing Professional Development courses		Never		a. Yes	c. Once every two days	b. Yes, please explain below	The one that causes death in kids.	a. Cost of antibiotic,d. Route of administration,e. Frequency of patient visits,f. Risk of potential adverse drug reaction		b. Agree	b. Agree	c. All antibiotics are appropriately prescribed			a. No	a. Strongly agree	a. Strongly agree	e. Strongly disagree	a. Strongly agree	b. Improper use of antibiotics affects selection for antimicrobial resistance in the following ways:		b. Agree	e. Strongly disagree	Half	Submit
Mixed	Primary Care	10	7	65	2006	b. Light emphasis	d. Emphasized in multiple courses	c. Clinician,d. Pharmacologist/clinical pharmacologist	a. No		b. Pharmaceutical companies,d. Peer reviewed scientific literature,e. Textbook/Drug handbook,f. Continuing Professional Development courses		a. Yes		a. Yes	a. Multiple times per day	a. No		a. Cost of antibiotic,d. Route of administration		a. Strongly agree	b. Agree	c. All antibiotics are appropriately prescribed			a. No	c. Neither agree nor disagree	b. Agree	b. Agree	a. Strongly agree	b. Improper use of antibiotics affects selection for antimicrobial resistance in the following ways:	"Normal" flora exposed to antibiotics, or bacteria exposed to inappropriate antibiotics	c. Neither agree nor disagree	c. Neither agree nor disagree	60	Submit
Small Animal	Primary Care	6	1	36	1997	c. Covered thoroughly in one course	d. Emphasized in multiple courses	b. Clinical microbiologist,c. Clinician,d. Pharmacologist/clinical pharmacologist,e. Toxicologist	a. No		d. Peer reviewed scientific literature,e. Textbook/Drug handbook,f. Continuing Professional Development courses		a. Yes		b. No	a. Multiple times per day	b. Yes, please explain below	Chloramphenicol	a. Cost of antibiotic,d. Route of administration		b. Agree	e. Strongly disagree	c. All antibiotics are appropriately prescribed			a. No	c. Neither agree nor disagree	a. Strongly agree	d. Disagree	a. Strongly agree	b. Improper use of antibiotics affects selection for antimicrobial resistance in the following ways:		c. Neither agree nor disagree	d. Disagree	80	Submit
Small Animal	Veterinary Hospital	29	1	50	1983	d. Emphasized in multiple courses	d. Emphasized in multiple courses	c. Clinician	If yes, please list your post graduate qualifications below	Master of Science	d. Peer reviewed scientific literature,g. Other (Please specify)	Target antimicrobial handbook from Bayer	a. Yes		a. Yes	a. Multiple times per day	b. Yes, please explain below	Cefovecin	a. Cost of antibiotic,d. Route of administration,e. Frequency of patient visits,f. Risk of potential adverse drug reaction,g. Other (Please specify below)	If the owner can or is not likely to be able to medicate the pet.	a. Strongly agree	a. Strongly agree	c. All antibiotics are appropriately prescribed			a. No	b. Agree	a. Strongly agree	c. Neither agree nor disagree	a. Strongly agree			c. Neither agree nor disagree	b. Agree	50-60%	Submit
Mixed	Veterinary Hospital	6	2	50	2011	d. Emphasized in multiple courses	d. Emphasized in multiple courses	c. Clinician	a. No		b. Pharmaceutical companies,d. Peer reviewed scientific literature,e. Textbook/Drug handbook,f. Continuing Professional Development courses		a. Yes		a. Yes	a. Multiple times per day	a. No		a. Cost of antibiotic,d. Route of administration,f. Risk of potential adverse drug reaction		b. Agree	c. Neither agree nor disagree	d. Some antibiotics are over-prescribed (Please list them below)		Sometimes prescribed due to cost	Yes	b. Agree	b. Agree	d. Disagree	b. Agree	a. It does not affect selection for antimicrobial resistance		c. Neither agree nor disagree	d. Disagree	0.25	Submit
Small Animal	Primary Care		45 yr.	10	1969	b. Light emphasis	d. Emphasized in multiple courses	c. Clinician	a. No		c. Veterinary Medicine Directorates,d. Peer reviewed scientific literature,e. Textbook/Drug handbook		a. Yes		a. Yes	a. Multiple times per day	b. Yes, please explain below		a. Cost of antibiotic,d. Route of administration,e. Frequency of patient visits				b. Some antibiotics are under-prescribed (Please list them below)			a. No	c. Neither agree nor disagree	b. Agree	c. Neither agree nor disagree	c. Neither agree nor disagree	b. Improper use of antibiotics affects selection for antimicrobial resistance in the following ways:		c. Neither agree nor disagree	b. Agree		Submit
Small Animal	Primary Care	17	3	60+	1998	d. Emphasized in multiple courses	d. Emphasized in multiple courses	c. Clinician,d. Pharmacologist/clinical pharmacologist	a. No		b. Pharmaceutical companies,d. Peer reviewed scientific literature,e. Textbook/Drug handbook,f. Continuing Professional Development courses		a. Yes		b. No	a. Multiple times per day	b. Yes, please explain below	chloramphenicol without culture	a. Cost of antibiotic,d. Route of administration,f. Risk of potential adverse drug reaction,g. Other (Please specify below)	Make client aware of cost of best choice, try to encourage anyway	a. Strongly agree	a. Strongly agree	c. All antibiotics are appropriately prescribed			a. No	c. Neither agree nor disagree	b. Agree	c. Neither agree nor disagree	a. Strongly agree	b. Improper use of antibiotics affects selection for antimicrobial resistance in the following ways:		d. Disagree	d. Disagree	70% or a little more	Submit
Mixed	Primary Care	2	8	40	2014	d. Emphasized in multiple courses	d. Emphasized in multiple courses	a. Clinical pharmacist	a. No
Equine	Primary Care	35	1	50	1981	b. Light emphasis	d. Emphasized in multiple courses	a. Clinical pharmacist,b. Clinical microbiologist,c. Clinician,d. Pharmacologist/clinical pharmacologist	a. No		c. Veterinary Medicine Directorates,d. Peer reviewed scientific literature,e. Textbook/Drug handbook,f. Continuing Professional Development courses		a. Yes		b. No	d. Once per week	a. No		a. Cost of antibiotic,d. Route of administration,f. Risk of potential adverse drug reaction,g. Other (Please specify below)	Based on actual need	a. Strongly agree	a. Strongly agree	c. All antibiotics are appropriately prescribed			Yes	b. Agree	b. Agree	b. Agree	a. Strongly agree	a. It does not affect selection for antimicrobial resistance		b. Agree	c. Neither agree nor disagree	90	Submit
Small Animal	Referral	7	17	45-50	1999	c. Covered thoroughly in one course	d. Emphasized in multiple courses	b. Clinical microbiologist,d. Pharmacologist/clinical pharmacologist	b. Yes		b. Pharmaceutical companies,d. Peer reviewed scientific literature,e. Textbook/Drug handbook,f. Continuing Professional Development courses		a. Yes		b. No	a. Multiple times per day	b. Yes, please explain below	Sulfas due to possible adverse effects	a. Cost of antibiotic,d. Route of administration,f. Risk of potential adverse drug reaction		a. Strongly agree	e. Strongly disagree	c. All antibiotics are appropriately prescribed			a. No	d. Disagree	b. Agree	e. Strongly disagree	a. Strongly agree	b. Improper use of antibiotics affects selection for antimicrobial resistance in the following ways:	Under dosed, not used long enough, incorrect spectrum of activity	e. Strongly disagree	d. Disagree	90-95%. The bulk of my prescribed Abs are topicals (ophthalmic)	Submit
Small Animal	Primary Care	25	7	30	1983	b. Light emphasis	b. Light emphasis	f. Donâ€™t know what his/her background was	If yes, please list your post graduate qualifications below	Internship	a. Practice policy,b. Pharmaceutical companies,e. Textbook/Drug handbook,f. Continuing Professional Development courses		a. Yes		b. No	b. Once per day	a. No		a. Cost of antibiotic,d. Route of administration,f. Risk of potential adverse drug reaction		a. Strongly agree	d. Disagree	d. Some antibiotics are over-prescribed (Please list them below)		Clindamycin	Yes	b. Agree	b. Agree	b. Agree	a. Strongly agree	b. Improper use of antibiotics affects selection for antimicrobial resistance in the following ways:	Poor response to A/B when there is a true need.	c. Neither agree nor disagree	c. Neither agree nor disagree	less than 50%	Submit
Small Animal	Veterinary Hospital	49Yrs.	3	8	1968	d. Emphasized in multiple courses	d. Emphasized in multiple courses	c. Clinician	a. No		a. Practice policy,c. Veterinary Medicine Directorates,d. Peer reviewed scientific literature,e. Textbook/Drug handbook,f. Continuing Professional Development courses		a. Yes		a. Yes	a. Multiple times per day	a. No		a. Cost of antibiotic,c. Client expectations,d. Route of administration,e. Frequency of patient visits,f. Risk of potential adverse drug reaction		b. Agree	b. Agree	c. All antibiotics are appropriately prescribed			a. No	d. Disagree	a. Strongly agree	e. Strongly disagree	a. Strongly agree	b. Improper use of antibiotics affects selection for antimicrobial resistance in the following ways:	Can cause reactions: fails to produce desired effects	a. Strongly agree	e. Strongly disagree	80	Submit
Small Animal	Primary Care	26	3	40	1991	d. Emphasized in multiple courses	d. Emphasized in multiple courses	a. Clinical pharmacist,b. Clinical microbiologist,c. Clinician,d. Pharmacologist/clinical pharmacologist	If yes, please list your post graduate qualifications below	1 year clinical internship	b. Pharmaceutical companies,e. Textbook/Drug handbook,f. Continuing Professional Development courses,g. Other (Please specify)	Veterinary Information Network Website	a. Yes		b. No	a. Multiple times per day	b. Yes, please explain below	Chloramphenicol: Proper handling techniques explained to client	a. Cost of antibiotic,d. Route of administration,f. Risk of potential adverse drug reaction,g. Other (Please specify below)	Potential for bacterial resistance	a. Strongly agree	b. Agree	c. All antibiotics are appropriately prescribed			a. No	c. Neither agree nor disagree	c. Neither agree nor disagree	c. Neither agree nor disagree	b. Agree	b. Improper use of antibiotics affects selection for antimicrobial resistance in the following ways:	underdosing either amount per dose or duration, treatment of condition not caused by bacterial infection	d. Disagree	d. Disagree	0.85	Submit
Mixed	Primary Care	2	5	60	2015	d. Emphasized in multiple courses	d. Emphasized in multiple courses	d. Pharmacologist/clinical pharmacologist	If yes, please list your post graduate qualifications below	MS Animal Science	d. Peer reviewed scientific literature,e. Textbook/Drug handbook		a. Yes		b. No	a. Multiple times per day	b. Yes, please explain below		a. Cost of antibiotic,d. Route of administration,f. Risk of potential adverse drug reaction		a. Strongly agree	b. Agree	c. All antibiotics are appropriately prescribed			Yes	a. Strongly agree	b. Agree	b. Agree	b. Agree	b. Improper use of antibiotics affects selection for antimicrobial resistance in the following ways:	using stronger antibiotics for first time infections	c. Neither agree nor disagree	c. Neither agree nor disagree	0.5	Submit
Small Animal	Referral	&lt;1	2018-12-13	40	2009	c. Covered thoroughly in one course	b. Light emphasis	b. Clinical microbiologist	If yes, please list your post graduate qualifications below	MS	d. Peer reviewed scientific literature,e. Textbook/Drug handbook		a. Yes		b. No	g. Once every two to four months	b. Yes, please explain below	TMS and Chloramphenicol - concern for side effects to pet and owner respectively	a. Cost of antibiotic,f. Risk of potential adverse drug reaction,g. Other (Please specify below)	Spectrum	c. Neither agree nor disagree	a. Strongly agree	d. Some antibiotics are over-prescribed (Please list them below)		Clavamox, Baytril	Yes	b. Agree	c. Neither agree nor disagree	c. Neither agree nor disagree	a. Strongly agree	b. Improper use of antibiotics affects selection for antimicrobial resistance in the following ways:	Selection for bacteria with specific genes geared toward resistance	c. Neither agree nor disagree	c. Neither agree nor disagree	0.7	Submit
Small Animal	Charity Clinic	9	1	37	1990	d. Emphasized in multiple courses	d. Emphasized in multiple courses	a. Clinical pharmacist,b. Clinical microbiologist,c. Clinician,d. Pharmacologist/clinical pharmacologist	a. No		d. Peer reviewed scientific literature,e. Textbook/Drug handbook,f. Continuing Professional Development courses		a. Yes		a. Yes	a. Multiple times per day	a. No		a. Cost of antibiotic,d. Route of administration,f. Risk of potential adverse drug reaction		b. Agree	c. Neither agree nor disagree	d. Some antibiotics are over-prescribed (Please list them below)		Amoxicillin, Doxycycline, Clavamox, Convenia	Yes	b. Agree	b. Agree	b. Agree	a. Strongly agree	b. Improper use of antibiotics affects selection for antimicrobial resistance in the following ways:	Bacteria becomes resistant in varies ways such as cell walls, etc.	b. Agree	b. Agree	0.2	Submit
Equine	Referral	9	50	80	2008	d. Emphasized in multiple courses	d. Emphasized in multiple courses	d. Pharmacologist/clinical pharmacologist	If yes, please list your post graduate qualifications below	DACVIM LAIM	d. Peer reviewed scientific literature,e. Textbook/Drug handbook,f. Continuing Professional Development courses		a. Yes		a. Yes	a. Multiple times per day	b. Yes, please explain below	Vancomycin	a. Cost of antibiotic,c. Client expectations,d. Route of administration,f. Risk of potential adverse drug reaction		b. Agree	b. Agree	c. All antibiotics are appropriately prescribed			Yes	b. Agree	b. Agree	d. Disagree	b. Agree	b. Improper use of antibiotics affects selection for antimicrobial resistance in the following ways:	Overuse	d. Disagree	d. Disagree	0.8	Submit
Small Animal	Referral	1	11	38	2003	c. Covered thoroughly in one course	b. Light emphasis	b. Clinical microbiologist	If yes, please list your post graduate qualifications below	Diplomate ACVD	d. Peer reviewed scientific literature,e. Textbook/Drug handbook,f. Continuing Professional Development courses		Never		b. No	a. Multiple times per day	b. Yes, please explain below	Vancomycin - reserve for human use	d. Route of administration,f. Risk of potential adverse drug reaction		b. Agree	a. Strongly agree	b. Some antibiotics are under-prescribed (Please list them below)	cephalexin, cefpodoxime, enrofloxacin		a. No	b. Agree	c. Neither agree nor disagree	c. Neither agree nor disagree	a. Strongly agree	b. Improper use of antibiotics affects selection for antimicrobial resistance in the following ways:	mecA genetic "on" switch, sub-mic levels for a prolonged period	b. Agree	c. Neither agree nor disagree	0.9	Submit
Small Animal	Veterinary Hospital	39	6.5 FTE	30	1971	c. Covered thoroughly in one course	b. Light emphasis	c. Clinician	a. No		b. Pharmaceutical companies,d. Peer reviewed scientific literature,e. Textbook/Drug handbook,f. Continuing Professional Development courses		a. Yes		a. Yes	a. Multiple times per day	a. No		a. Cost of antibiotic,d. Route of administration,f. Risk of potential adverse drug reaction		a. Strongly agree	c. Neither agree nor disagree	e. All antibiotics are over-prescribed			Yes	b. Agree	c. Neither agree nor disagree	b. Agree	a. Strongly agree	b. Improper use of antibiotics affects selection for antimicrobial resistance in the following ways:	Excessive use of lower cost antibiotics leads to resistance	c. Neither agree nor disagree	c. Neither agree nor disagree	0.6	Submit
Mixed	Academic	4	7	40	1987	d. Emphasized in multiple courses	d. Emphasized in multiple courses	b. Clinical microbiologist,c. Clinician,d. Pharmacologist/clinical pharmacologist	If yes, please list your post graduate qualifications below	Masters in Avian Medicine	b. Pharmaceutical companies,d. Peer reviewed scientific literature,e. Textbook/Drug handbook,f. Continuing Professional Development courses		a. Yes		b. No	d. Once per week	a. No		a. Cost of antibiotic,d. Route of administration,e. Frequency of patient visits,f. Risk of potential adverse drug reaction,g. Other (Please specify below)	Efficacy for likely isolate, Distribution in tissue affected	a. Strongly agree	a. Strongly agree	c. All antibiotics are appropriately prescribed			a. No	c. Neither agree nor disagree	c. Neither agree nor disagree	c. Neither agree nor disagree	a. Strongly agree	b. Improper use of antibiotics affects selection for antimicrobial resistance in the following ways:	inappropriate tissue concentrations, lack of proper administration by owners, lack of culture results	c. Neither agree nor disagree	c. Neither agree nor disagree	0.5	Submit
Mixed	Primary Care	35	1	60	1979	d. Emphasized in multiple courses	d. Emphasized in multiple courses	a. Clinical pharmacist,b. Clinical microbiologist,c. Clinician,e. Toxicologist	If yes, please list your post graduate qualifications below	MPH	a. Practice policy,b. Pharmaceutical companies,c. Veterinary Medicine Directorates,d. Peer reviewed scientific literature,e. Textbook/Drug handbook,f. Continuing Professional Development courses		a. Yes		b. No	a. Multiple times per day	b. Yes, please explain below	Meat & Milk Withdrawn	a. Cost of antibiotic,c. Client expectations,d. Route of administration,e. Frequency of patient visits,f. Risk of potential adverse drug reaction		c. Neither agree nor disagree	b. Agree	c. All antibiotics are appropriately prescribed			a. No	c. Neither agree nor disagree	a. Strongly agree	c. Neither agree nor disagree	a. Strongly agree	b. Improper use of antibiotics affects selection for antimicrobial resistance in the following ways:	Resistant microbes	c. Neither agree nor disagree	c. Neither agree nor disagree	90	Submit
Small Animal	Veterinary Hospital	2	5	50	2011	d. Emphasized in multiple courses	d. Emphasized in multiple courses	d. Pharmacologist/clinical pharmacologist	a. No		d. Peer reviewed scientific literature,e. Textbook/Drug handbook,f. Continuing Professional Development courses		a. Yes		b. No	a. Multiple times per day	b. Yes, please explain below	Chloramphenicol- I am fearful that a child may get a hold of the bottle I prescribed and ingest it. My practice does not have the best labelling or containers for medications. Unfortunately, this is out of my control.	a. Cost of antibiotic,c. Client expectations,d. Route of administration,e. Frequency of patient visits,f. Risk of potential adverse drug reaction,g. Other (Please specify below)	There are many times that I have felt antibiotics were not warranted in a case, but the client is insistent that they are needed, and will talk to my boss about my "lack of care", who will then tell me to prescribe them.	c. Neither agree nor disagree	b. Agree	d. Some antibiotics are over-prescribed (Please list them below)			Yes	a. Strongly agree	e. Strongly disagree	c. Neither agree nor disagree	a. Strongly agree	b. Improper use of antibiotics affects selection for antimicrobial resistance in the following ways:		c. Neither agree nor disagree	c. Neither agree nor disagree	0.25	Submit
Small Animal	Primary Care	9	1	42	1983	d. Emphasized in multiple courses	d. Emphasized in multiple courses	a. Clinical pharmacist,b. Clinical microbiologist,c. Clinician	b. Yes		b. Pharmaceutical companies,d. Peer reviewed scientific literature,e. Textbook/Drug handbook,f. Continuing Professional Development courses		a. Yes		a. Yes	a. Multiple times per day	a. No		a. Cost of antibiotic,d. Route of administration,e. Frequency of patient visits,f. Risk of potential adverse drug reaction		a. Strongly agree	a. Strongly agree	d. Some antibiotics are over-prescribed (Please list them below)		Those that are not first tier antibiotics	Yes	b. Agree	a. Strongly agree	d. Disagree	a. Strongly agree	b. Improper use of antibiotics affects selection for antimicrobial resistance in the following ways:	Improper choice, dose or compliance selects resistance.	d. Disagree	e. Strongly disagree	0.6	Submit
Small Animal	Primary Care	9	1	30	1996	d. Emphasized in multiple courses	d. Emphasized in multiple courses	c. Clinician,d. Pharmacologist/clinical pharmacologist	a. No		b. Pharmaceutical companies,d. Peer reviewed scientific literature,e. Textbook/Drug handbook,f. Continuing Professional Development courses		a. Yes		a. Yes	d. Once per week	b. Yes, please explain below	chloramphenicol - human/ client risks; aminoglycosides - renal risks	a. Cost of antibiotic,d. Route of administration,f. Risk of potential adverse drug reaction,g. Other (Please specify below)	effectiveness expected for target tissue	b. Agree	c. Neither agree nor disagree	c. All antibiotics are appropriately prescribed			a. No	b. Agree	b. Agree	c. Neither agree nor disagree	b. Agree	b. Improper use of antibiotics affects selection for antimicrobial resistance in the following ways:	decreasing beneficial, competing bacteria; selecting for resistant bactaeria	d. Disagree	d. Disagree	50-75%	Submit
Mixed	Academic	24	8	37.5	1985	b. Light emphasis	b. Light emphasis	b. Clinical microbiologist	If yes, please list your post graduate qualifications below	Residency in Anatomic/Diagnostic Veterinary Pathology	b. Pharmaceutical companies,d. Peer reviewed scientific literature,f. Continuing Professional Development courses		a. Yes		b. No	g. Once every two to four months	b. Yes, please explain below	Tilmicosin; human health hazard	g. Other (Please specify below)	Efficacy	b. Agree	c. Neither agree nor disagree
Large Animal	Primary Care	37 years	One	100	1980	b. Light emphasis	d. Emphasized in multiple courses	c. Clinician	a. No		c. Veterinary Medicine Directorates,e. Textbook/Drug handbook,f. Continuing Professional Development courses		a. Yes		a. Yes	g. Once every two to four months	a. No		d. Route of administration,f. Risk of potential adverse drug reaction		c. Neither agree nor disagree	c. Neither agree nor disagree	c. All antibiotics are appropriately prescribed			a. No	a. Strongly agree	a. Strongly agree	a. Strongly agree	b. Agree	b. Improper use of antibiotics affects selection for antimicrobial resistance in the following ways:	Genetic drift	b. Agree	d. Disagree	Hopefully all of them	Submit
Mixed	Primary Care	22	1	50	1988	b. Light emphasis	b. Light emphasis	b. Clinical microbiologist,d. Pharmacologist/clinical pharmacologist	a. No		b. Pharmaceutical companies,e. Textbook/Drug handbook,f. Continuing Professional Development courses,g. Other (Please specify)	Veterinary Information network	a. Yes		a. Yes	a. Multiple times per day	a. No		a. Cost of antibiotic,d. Route of administration,f. Risk of potential adverse drug reaction,g. Other (Please specify below)	frequency of administration, expected efficacy, target tissue and delivery to that tissue	a. Strongly agree	c. Neither agree nor disagree	b. Some antibiotics are under-prescribed (Please list them below)	may be appropriate but too costly or expect poor compliance due to administration		Yes	c. Neither agree nor disagree	b. Agree	c. Neither agree nor disagree	a. Strongly agree	b. Improper use of antibiotics affects selection for antimicrobial resistance in the following ways:	any use in vivo can lead to mutation and selection for resistance, so judicious use is important	c. Neither agree nor disagree	d. Disagree	I hope at least 75% , but probably not	Submit
Small Animal	Primary Care	30	1	60	1983	d. Emphasized in multiple courses	d. Emphasized in multiple courses	c. Clinician,d. Pharmacologist/clinical pharmacologist	If yes, please list your post graduate qualifications below	MS in animal nutrition	d. Peer reviewed scientific literature,e. Textbook/Drug handbook,f. Continuing Professional Development courses,g. Other (Please specify)	Target Antimicrobial Reference Guide to Effective Treatment	a. Yes		a. Yes	c. Once every two days	b. Yes, please explain below	Convenia	a. Cost of antibiotic,d. Route of administration,e. Frequency of patient visits,f. Risk of potential adverse drug reaction,g. Other (Please specify below)	Culture results	b. Agree	a. Strongly agree	c. All antibiotics are appropriately prescribed			a. No	b. Agree	a. Strongly agree	c. Neither agree nor disagree	a. Strongly agree	b. Improper use of antibiotics affects selection for antimicrobial resistance in the following ways:	selects for bacteria that are naturally resistant to the antibiotic being used	b. Agree	b. Agree	0.4	Submit
Mixed	Veterinary Hospital	37	2	68	1980	b. Light emphasis	c. Covered thoroughly in one course	f. Donâ€™t know what his/her background was	a. No		b. Pharmaceutical companies		a. Yes		b. No	a. Multiple times per day	a. No		a. Cost of antibiotic,d. Route of administration		a. Strongly agree	e. Strongly disagree	c. All antibiotics are appropriately prescribed			a. No	d. Disagree	b. Agree	e. Strongly disagree	a. Strongly agree	b. Improper use of antibiotics affects selection for antimicrobial resistance in the following ways:		e. Strongly disagree	e. Strongly disagree	80	Submit
Small Animal	Referral	1	22	70	2016	c. Covered thoroughly in one course	b. Light emphasis	d. Pharmacologist/clinical pharmacologist	a. No		d. Peer reviewed scientific literature,e. Textbook/Drug handbook,f. Continuing Professional Development courses		a. Yes			a. Multiple times per day	a. No		a. Cost of antibiotic,c. Client expectations,d. Route of administration,e. Frequency of patient visits,f. Risk of potential adverse drug reaction,g. Other (Please specify below)	Antimicrobial resistance	c. Neither agree nor disagree	b. Agree	c. All antibiotics are appropriately prescribed			a. No	d. Disagree	b. Agree	c. Neither agree nor disagree
Small Animal	Referral	3	15	40	2013	d. Emphasized in multiple courses	b. Light emphasis	c. Clinician,d. Pharmacologist/clinical pharmacologist	a. No		d. Peer reviewed scientific literature,e. Textbook/Drug handbook,f. Continuing Professional Development courses		a. Yes		b. No	a. Multiple times per day	b. Yes, please explain below	I work emergency. I generally don't prescribe much beyond broad-spectrum antibiotics (Clavamox/Unasyn) for bite wounds, etc. I don't prescribe Baytril unless I have a specific reason. I never prescribe gentamicin or other antibiotic with risk of organ damage. If I were to prescribe a stronger antibiotic, it would be based on culture, which I don't really do on emergency.	a. Cost of antibiotic,d. Route of administration,f. Risk of potential adverse drug reaction		c. Neither agree nor disagree	c. Neither agree nor disagree	c. All antibiotics are appropriately prescribed			Yes	b. Agree	c. Neither agree nor disagree	d. Disagree	a. Strongly agree	b. Improper use of antibiotics affects selection for antimicrobial resistance in the following ways:		d. Disagree	d. Disagree		Submit
Small Animal	Primary Care	16 years	4	40-55	2001	c. Covered thoroughly in one course	d. Emphasized in multiple courses	b. Clinical microbiologist,c. Clinician,d. Pharmacologist/clinical pharmacologist	a. No		b. Pharmaceutical companies,d. Peer reviewed scientific literature,e. Textbook/Drug handbook,f. Continuing Professional Development courses		a. Yes		b. No	a. Multiple times per day	a. No		a. Cost of antibiotic,c. Client expectations,d. Route of administration,f. Risk of potential adverse drug reaction		b. Agree	b. Agree	b. Some antibiotics are under-prescribed (Please list them below)			a. No	c. Neither agree nor disagree	b. Agree	b. Agree	b. Agree	b. Improper use of antibiotics affects selection for antimicrobial resistance in the following ways:	I have more issues with physicians prescribing me antibiotics empirically that IMO are not first choice medications. I strongly believe the human side of medicine needs to be self aware.		e. Strongly disagree	0.75	Submit
Small Animal	Primary Care	11	3	36	1994	c. Covered thoroughly in one course	d. Emphasized in multiple courses	c. Clinician	a. No		b. Pharmaceutical companies,d. Peer reviewed scientific literature,e. Textbook/Drug handbook,f. Continuing Professional Development courses		a. Yes		b. No	a. Multiple times per day	b. Yes, please explain below	Sulfas, because of side effects; chloramphenicol	a. Cost of antibiotic,d. Route of administration,f. Risk of potential adverse drug reaction		b. Agree	b. Agree	d. Some antibiotics are over-prescribed (Please list them below)		Congenial-my boss uses it whether or not there's evidence of infection	Yes	b. Agree	d. Disagree	b. Agree	a. Strongly agree	b. Improper use of antibiotics affects selection for antimicrobial resistance in the following ways:	Lack of owner compliance with recheck recommendations often seems to result in a resistant organism on C/S	b. Agree	b. Agree	0.5	Submit
Small Animal	Referral	2	12	50	1995	d. Emphasized in multiple courses	d. Emphasized in multiple courses	a. Clinical pharmacist,b. Clinical microbiologist,c. Clinician	If yes, please list your post graduate qualifications below	ACVIM-internal medicine	e. Textbook/Drug handbook,f. Continuing Professional Development courses		a. Yes		b. No	b. Once per day	a. No		d. Route of administration,f. Risk of potential adverse drug reaction		a. Strongly agree	a. Strongly agree	d. Some antibiotics are over-prescribed (Please list them below)			a. No	b. Agree	c. Neither agree nor disagree	d. Disagree	a. Strongly agree	b. Improper use of antibiotics affects selection for antimicrobial resistance in the following ways:	incorrect antibiotic choices lead to bacterial changes leading to their survival	b. Agree	b. Agree	unknown	Submit
Mixed	Primary Care	25 years	2	55+	1988	b. Light emphasis	d. Emphasized in multiple courses	d. Pharmacologist/clinical pharmacologist	a. No		a. Practice policy,e. Textbook/Drug handbook,f. Continuing Professional Development courses		a. Yes		a. Yes	a. Multiple times per day	a. No		a. Cost of antibiotic,d. Route of administration,f. Risk of potential adverse drug reaction		a. Strongly agree	b. Agree	d. Some antibiotics are over-prescribed (Please list them below)		Clavamox drops	Yes	c. Neither agree nor disagree	a. Strongly agree	c. Neither agree nor disagree	a. Strongly agree	b. Improper use of antibiotics affects selection for antimicrobial resistance in the following ways:	Increases risk for zoonosis. Reduce size of potiental antibiotics to use.	c. Neither agree nor disagree	c. Neither agree nor disagree	25	Submit
Mixed	Veterinary Hospital	3	3	50+	2014	d. Emphasized in multiple courses	d. Emphasized in multiple courses	d. Pharmacologist/clinical pharmacologist	a. No		b. Pharmaceutical companies,f. Continuing Professional Development courses		a. Yes		a. Yes	a. Multiple times per day	a. No		a. Cost of antibiotic,d. Route of administration,f. Risk of potential adverse drug reaction		b. Agree	c. Neither agree nor disagree	c. All antibiotics are appropriately prescribed			Yes	b. Agree	a. Strongly agree	d. Disagree	b. Agree	b. Improper use of antibiotics affects selection for antimicrobial resistance in the following ways:	Over-prescribing antibiotics or prescribing antibiotics without a culture leads to antimicrobial resistance.	d. Disagree	d. Disagree	0.9	Submit
Small Animal	Primary Care	17	2	65	1997	b. Light emphasis	d. Emphasized in multiple courses	f. Donâ€™t know what his/her background was	a. No		b. Pharmaceutical companies,e. Textbook/Drug handbook,f. Continuing Professional Development courses		a. Yes		b. No	a. Multiple times per day	b. Yes, please explain below	Florquinalones I reserve for my very last line of defense and if I have a culture and sensitivity done	a. Cost of antibiotic,c. Client expectations,d. Route of administration,e. Frequency of patient visits		b. Agree	d. Disagree	c. All antibiotics are appropriately prescribed			a. No	d. Disagree	c. Neither agree nor disagree	d. Disagree	c. Neither agree nor disagree	a. It does not affect selection for antimicrobial resistance		c. Neither agree nor disagree	d. Disagree	0.85	Submit
Small Animal	Veterinary Hospital	36	2	40	1980	d. Emphasized in multiple courses	d. Emphasized in multiple courses	c. Clinician	a. No		a. Practice policy,b. Pharmaceutical companies,d. Peer reviewed scientific literature,e. Textbook/Drug handbook,f. Continuing Professional Development courses		a. Yes		a. Yes	a. Multiple times per day	a. No		a. Cost of antibiotic,d. Route of administration,f. Risk of potential adverse drug reaction		a. Strongly agree	c. Neither agree nor disagree	d. Some antibiotics are over-prescribed (Please list them below)			Yes	b. Agree	a. Strongly agree	c. Neither agree nor disagree	a. Strongly agree			d. Disagree	c. Neither agree nor disagree	75	Submit
Small Animal	Veterinary Hospital	38	7	50	1977	b. Light emphasis	d. Emphasized in multiple courses	d. Pharmacologist/clinical pharmacologist	a. No		b. Pharmaceutical companies,e. Textbook/Drug handbook,f. Continuing Professional Development courses		a. Yes		b. No	a. Multiple times per day	a. No		a. Cost of antibiotic,c. Client expectations,d. Route of administration,f. Risk of potential adverse drug reaction		b. Agree	a. Strongly agree	d. Some antibiotics are over-prescribed (Please list them below)		baytril	a. No	b. Agree	c. Neither agree nor disagree	c. Neither agree nor disagree	b. Agree	a. It does not affect selection for antimicrobial resistance		b. Agree		70	Submit
Mixed	Veterinary Hospital	10	1	60	2008	d. Emphasized in multiple courses	d. Emphasized in multiple courses	a. Clinical pharmacist,b. Clinical microbiologist,c. Clinician,d. Pharmacologist/clinical pharmacologist,e. Toxicologist	a. No
Equine	Veterinary Hospital	2	35	30-70	2015	d. Emphasized in multiple courses	d. Emphasized in multiple courses	c. Clinician,d. Pharmacologist/clinical pharmacologist	a. No		a. Practice policy,c. Veterinary Medicine Directorates,d. Peer reviewed scientific literature,e. Textbook/Drug handbook,f. Continuing Professional Development courses		a. Yes		a. Yes	d. Once per week	a. No		a. Cost of antibiotic,b. Client insurance,c. Client expectations,d. Route of administration,e. Frequency of patient visits,f. Risk of potential adverse drug reaction		a. Strongly agree	a. Strongly agree	d. Some antibiotics are over-prescribed (Please list them below)			Yes	b. Agree	b. Agree	c. Neither agree nor disagree	a. Strongly agree	b. Improper use of antibiotics affects selection for antimicrobial resistance in the following ways:	Selection for resistant microbs	b. Agree	c. Neither agree nor disagree	75	Submit
Large Animal	Academic	19	2	40-50	1984	c. Covered thoroughly in one course	d. Emphasized in multiple courses	d. Pharmacologist/clinical pharmacologist	If yes, please list your post graduate qualifications below	Diplomate, American College of Theriogenologists	d. Peer reviewed scientific literature		a. Yes		b. No	e. Once every two weeks	a. No		c. Client expectations,d. Route of administration,e. Frequency of patient visits,f. Risk of potential adverse drug reaction		b. Agree	b. Agree	c. All antibiotics are appropriately prescribed			a. No	d. Disagree	b. Agree	b. Agree	b. Agree	b. Improper use of antibiotics affects selection for antimicrobial resistance in the following ways:	genetic pressure on the "bug" to overcome antibiotic	d. Disagree	e. Strongly disagree	95	Submit
Equine	Primary Care	33	1	65	1984	d. Emphasized in multiple courses	d. Emphasized in multiple courses	c. Clinician	a. No		b. Pharmaceutical companies,d. Peer reviewed scientific literature,e. Textbook/Drug handbook,f. Continuing Professional Development courses		a. Yes		b. No	a. Multiple times per day	b. Yes, please explain below	Ciprofloxacin	a. Cost of antibiotic,d. Route of administration,e. Frequency of patient visits,f. Risk of potential adverse drug reaction		b. Agree	d. Disagree	d. Some antibiotics are over-prescribed (Please list them below)		Sulfatrimethoprim, doxycycline	Yes	b. Agree	d. Disagree	c. Neither agree nor disagree	b. Agree	b. Improper use of antibiotics affects selection for antimicrobial resistance in the following ways:		c. Neither agree nor disagree	c. Neither agree nor disagree	0.8	Submit
Small Animal	Primary Care	27	varies	40	1990	d. Emphasized in multiple courses	d. Emphasized in multiple courses	d. Pharmacologist/clinical pharmacologist	a. No		c. Veterinary Medicine Directorates,d. Peer reviewed scientific literature,e. Textbook/Drug handbook,f. Continuing Professional Development courses		a. Yes		b. No	a. Multiple times per day	b. Yes, please explain below	aminoglycosides	a. Cost of antibiotic,c. Client expectations,d. Route of administration,f. Risk of potential adverse drug reaction,g. Other (Please specify below)	If owner wants antibiotic, and I don't give them, they write a nasty YELP review. Yes, this has happened.	b. Agree	b. Agree	d. Some antibiotics are over-prescribed (Please list them below)		for FIC, antibiotics may not be needed. It's the disease, not the drug.	a. No	c. Neither agree nor disagree	a. Strongly agree	c. Neither agree nor disagree	b. Agree			c. Neither agree nor disagree	b. Agree	50 to 70 %	Submit
Small Animal	Veterinary Hospital	25	1	60	1992	b. Light emphasis	d. Emphasized in multiple courses	d. Pharmacologist/clinical pharmacologist	a. No		e. Textbook/Drug handbook,f. Continuing Professional Development courses		a. Yes		b. No	a. Multiple times per day	a. No		a. Cost of antibiotic,d. Route of administration,f. Risk of potential adverse drug reaction		a. Strongly agree	a. Strongly agree	c. All antibiotics are appropriately prescribed			a. No	b. Agree	b. Agree	a. Strongly agree
Mixed	Primary Care	0	2	50	2017	b. Light emphasis	b. Light emphasis	d. Pharmacologist/clinical pharmacologist	a. No		b. Pharmaceutical companies,c. Veterinary Medicine Directorates,e. Textbook/Drug handbook		a. Yes		b. No	a. Multiple times per day	a. No		a. Cost of antibiotic,d. Route of administration,f. Risk of potential adverse drug reaction		b. Agree	c. Neither agree nor disagree	d. Some antibiotics are over-prescribed (Please list them below)			Yes	b. Agree	c. Neither agree nor disagree	c. Neither agree nor disagree	a. Strongly agree	b. Improper use of antibiotics affects selection for antimicrobial resistance in the following ways:	Inappropriate dose or frequency does not kill all bacteria and allows resistance genes	d. Disagree	d. Disagree	85	Submit
Small Animal	Primary Care	18 years	2	40	1999	d. Emphasized in multiple courses	d. Emphasized in multiple courses	a. Clinical pharmacist,b. Clinical microbiologist,c. Clinician	a. No		f. Continuing Professional Development courses		a. Yes		b. No	a. Multiple times per day	b. Yes, please explain below	Aminoglycosides, some fluroquinolones	a. Cost of antibiotic,d. Route of administration,e. Frequency of patient visits,f. Risk of potential adverse drug reaction		b. Agree	b. Agree	d. Some antibiotics are over-prescribed (Please list them below)			Yes	c. Neither agree nor disagree	c. Neither agree nor disagree	b. Agree	b. Agree	b. Improper use of antibiotics affects selection for antimicrobial resistance in the following ways:		d. Disagree	c. Neither agree nor disagree	Less than 76	Submit
Equine	Primary Care	10	1	25	1977	a. Topic was not covered	c. Covered thoroughly in one course	d. Pharmacologist/clinical pharmacologist	b. Yes
Equine	Referral	27	60	70	1991	c. Covered thoroughly in one course	d. Emphasized in multiple courses	b. Clinical microbiologist,d. Pharmacologist/clinical pharmacologist	a. No		b. Pharmaceutical companies,c. Veterinary Medicine Directorates,d. Peer reviewed scientific literature,e. Textbook/Drug handbook,f. Continuing Professional Development courses		b. No (Please explain)	Require written prescription and specific directions for patients	a. Yes	a. Multiple times per day	a. No		a. Cost of antibiotic,c. Client expectations,d. Route of administration,f. Risk of potential adverse drug reaction		a. Strongly agree	b. Agree	d. Some antibiotics are over-prescribed (Please list them below)			Yes	c. Neither agree nor disagree	b. Agree	b. Agree	a. Strongly agree	b. Improper use of antibiotics affects selection for antimicrobial resistance in the following ways:	Inappropriate sensitivity selection, frequency of administration, poor client compliance	c. Neither agree nor disagree	c. Neither agree nor disagree	85	Submit
Small Animal	Primary Care	1	4	40	2016	c. Covered thoroughly in one course	d. Emphasized in multiple courses	b. Clinical microbiologist,c. Clinician	b. Yes		d. Peer reviewed scientific literature,e. Textbook/Drug handbook,f. Continuing Professional Development courses		a. Yes		b. No	a. Multiple times per day	a. No		a. Cost of antibiotic,d. Route of administration,f. Risk of potential adverse drug reaction,g. Other (Please specify below)	Efficacy of antibiotic	d. Disagree	b. Agree	d. Some antibiotics are over-prescribed (Please list them below)		Convenia, cefpodoxime, amoxicillin	Yes	c. Neither agree nor disagree	c. Neither agree nor disagree	d. Disagree	b. Agree	b. Improper use of antibiotics affects selection for antimicrobial resistance in the following ways:	Antibiotics kill the susceptible bacteria that makes up the majority of the normal bacteria flora and then leaves the resistant bacteria to populate unchecked.	c. Neither agree nor disagree	d. Disagree	0.5	Submit
Mixed	Primary Care	2	8	45	2011	c. Covered thoroughly in one course	b. Light emphasis	f. Donâ€™t know what his/her background was	a. No		b. Pharmaceutical companies,d. Peer reviewed scientific literature,e. Textbook/Drug handbook,f. Continuing Professional Development courses		a. Yes		b. No	a. Multiple times per day	a. No		a. Cost of antibiotic,d. Route of administration,f. Risk of potential adverse drug reaction,g. Other (Please specify below)	If we carry the drug	b. Agree	b. Agree	d. Some antibiotics are over-prescribed (Please list them below)		Perhaps client expectations	Yes	c. Neither agree nor disagree	c. Neither agree nor disagree	c. Neither agree nor disagree	b. Agree	b. Improper use of antibiotics affects selection for antimicrobial resistance in the following ways:	Use not prescription- owners not following rx as written stopping early	c. Neither agree nor disagree	d. Disagree	Lucky if 50%	Submit
Small Animal	Veterinary Hospital	27	One	40-60	1990	c. Covered thoroughly in one course	c. Covered thoroughly in one course	d. Pharmacologist/clinical pharmacologist	a. No		b. Pharmaceutical companies,f. Continuing Professional Development courses		a. Yes		b. No	a. Multiple times per day	b. Yes, please explain below	Any with side effects or toxicity	a. Cost of antibiotic,d. Route of administration,e. Frequency of patient visits,f. Risk of potential adverse drug reaction		c. Neither agree nor disagree	c. Neither agree nor disagree	c. All antibiotics are appropriately prescribed			a. No	c. Neither agree nor disagree	c. Neither agree nor disagree	c. Neither agree nor disagree	b. Agree	b. Improper use of antibiotics affects selection for antimicrobial resistance in the following ways:	Change selection of drug class, strength, duration	c. Neither agree nor disagree	d. Disagree	70% probably comply fully, 15% close to comply	Submit
Small Animal	Primary Care	8	7	40	2009	c. Covered thoroughly in one course	b. Light emphasis	a. Clinical pharmacist,d. Pharmacologist/clinical pharmacologist	a. No		b. Pharmaceutical companies,c. Veterinary Medicine Directorates,e. Textbook/Drug handbook,f. Continuing Professional Development courses		Never		b. No	a. Multiple times per day	a. No		a. Cost of antibiotic,c. Client expectations,d. Route of administration,f. Risk of potential adverse drug reaction		a. Strongly agree	b. Agree	d. Some antibiotics are over-prescribed (Please list them below)		Metronidazole, Baytril	Yes	b. Agree	b. Agree	c. Neither agree nor disagree	a. Strongly agree	b. Improper use of antibiotics affects selection for antimicrobial resistance in the following ways:		d. Disagree	c. Neither agree nor disagree	50	Submit
Small Animal	Primary Care	2	2	50	2015	d. Emphasized in multiple courses	d. Emphasized in multiple courses	a. Clinical pharmacist	a. No		e. Textbook/Drug handbook,f. Continuing Professional Development courses		a. Yes		b. No	a. Multiple times per day	b. Yes, please explain below	Depends on scenario	a. Cost of antibiotic,d. Route of administration,f. Risk of potential adverse drug reaction		b. Agree	a. Strongly agree	d. Some antibiotics are over-prescribed (Please list them below)		Amoxicillin, Clavamox	Yes	b. Agree	c. Neither agree nor disagree	c. Neither agree nor disagree	a. Strongly agree	b. Improper use of antibiotics affects selection for antimicrobial resistance in the following ways:		b. Agree	d. Disagree	0.8	Submit
Small Animal	Veterinary Hospital	4	1.5	45	2009	d. Emphasized in multiple courses	b. Light emphasis	a. Clinical pharmacist,b. Clinical microbiologist,c. Clinician	a. No		e. Textbook/Drug handbook,f. Continuing Professional Development courses		a. Yes		a. Yes	a. Multiple times per day	b. Yes, please explain below	Chloramphenicol	a. Cost of antibiotic,d. Route of administration,f. Risk of potential adverse drug reaction,g. Other (Please specify below)	Compliance by owner	b. Agree	b. Agree	c. All antibiotics are appropriately prescribed			Yes	c. Neither agree nor disagree	b. Agree	c. Neither agree nor disagree	b. Agree	b. Improper use of antibiotics affects selection for antimicrobial resistance in the following ways:	Will not continually use empirical for recurrent	c. Neither agree nor disagree	c. Neither agree nor disagree	0.8	Submit
Mixed	Primary Care	43	5	23	1974	c. Covered thoroughly in one course	b. Light emphasis	d. Pharmacologist/clinical pharmacologist	a. No		b. Pharmaceutical companies,c. Veterinary Medicine Directorates,d. Peer reviewed scientific literature,e. Textbook/Drug handbook,f. Continuing Professional Development courses		a. Yes		a. Yes	a. Multiple times per day	b. Yes, please explain below	Potential side effects of antibiotic therapy can leave practitioners vulnerable to legal challenges.	a. Cost of antibiotic,c. Client expectations,d. Route of administration,e. Frequency of patient visits,f. Risk of potential adverse drug reaction,g. Other (Please specify below)	Culture and sensitivity results.	d. Disagree	d. Disagree	d. Some antibiotics are over-prescribed (Please list them below)		Amoxicillin, Clavamox, cephalosporins, metronidazole	Yes	b. Agree	c. Neither agree nor disagree	c. Neither agree nor disagree	a. Strongly agree	b. Improper use of antibiotics affects selection for antimicrobial resistance in the following ways:	Selection for resistant bacteria. Plasmid transfer carrying antibiotic resistance among bacteria.	c. Neither agree nor disagree	c. Neither agree nor disagree	Half.	Submit
Equine	Veterinary Hospital	11	45	60-90	2001	d. Emphasized in multiple courses	d. Emphasized in multiple courses	c. Clinician	a. No		b. Pharmaceutical companies,d. Peer reviewed scientific literature,e. Textbook/Drug handbook,f. Continuing Professional Development courses		a. Yes		b. No	a. Multiple times per day	b. Yes, please explain below	Last resort for humans. E.g. Vancomycin	a. Cost of antibiotic,d. Route of administration,e. Frequency of patient visits,f. Risk of potential adverse drug reaction		a. Strongly agree	b. Agree	d. Some antibiotics are over-prescribed (Please list them below)			a. No	c. Neither agree nor disagree	c. Neither agree nor disagree	c. Neither agree nor disagree	a. Strongly agree	b. Improper use of antibiotics affects selection for antimicrobial resistance in the following ways:	Insufficient penetration. Insufficient MIC	c. Neither agree nor disagree	c. Neither agree nor disagree	0.9	Submit
Equine	Referral	7	50	80	1999	d. Emphasized in multiple courses	c. Covered thoroughly in one course	d. Pharmacologist/clinical pharmacologist	If yes, please list your post graduate qualifications below	MS	d. Peer reviewed scientific literature,f. Continuing Professional Development courses		a. Yes		b. No	a. Multiple times per day	b. Yes, please explain below	excede- potentiated ceftiofur	c. Client expectations,d. Route of administration,f. Risk of potential adverse drug reaction		a. Strongly agree	b. Agree	c. All antibiotics are appropriately prescribed			a. No	d. Disagree	c. Neither agree nor disagree	c. Neither agree nor disagree	b. Agree	b. Improper use of antibiotics affects selection for antimicrobial resistance in the following ways:		c. Neither agree nor disagree	c. Neither agree nor disagree	Very compliant, bc we are in referral practice, often may be a problem prior to referral	Submit
Small Animal	Primary Care	35	1	30	1981	c. Covered thoroughly in one course	d. Emphasized in multiple courses	d. Pharmacologist/clinical pharmacologist	a. No		b. Pharmaceutical companies,d. Peer reviewed scientific literature,e. Textbook/Drug handbook		a. Yes		b. No	a. Multiple times per day	a. No		a. Cost of antibiotic,d. Route of administration,f. Risk of potential adverse drug reaction		b. Agree	c. Neither agree nor disagree	e. All antibiotics are over-prescribed			Yes	b. Agree	b. Agree	c. Neither agree nor disagree	b. Agree			c. Neither agree nor disagree	c. Neither agree nor disagree	0.5	Submit
Small Animal	Primary Care	3	5	40	2014	c. Covered thoroughly in one course	b. Light emphasis	d. Pharmacologist/clinical pharmacologist	a. No		a. Practice policy,e. Textbook/Drug handbook,f. Continuing Professional Development courses		a. Yes		b. No	a. Multiple times per day	a. No		a. Cost of antibiotic,c. Client expectations,d. Route of administration,f. Risk of potential adverse drug reaction		b. Agree	b. Agree	d. Some antibiotics are over-prescribed (Please list them below)		Batgirl, Zeniquin	Yes	a. Strongly agree	c. Neither agree nor disagree	c. Neither agree nor disagree	b. Agree	a. It does not affect selection for antimicrobial resistance		c. Neither agree nor disagree	d. Disagree	50	Submit
Equine	Referral	2	60	50-60	2015	d. Emphasized in multiple courses	d. Emphasized in multiple courses	d. Pharmacologist/clinical pharmacologist	a. No		a. Practice policy,b. Pharmaceutical companies,e. Textbook/Drug handbook,f. Continuing Professional Development courses		a. Yes		a. Yes	c. Once every two days	b. Yes, please explain below		a. Cost of antibiotic,c. Client expectations,d. Route of administration,f. Risk of potential adverse drug reaction		b. Agree	b. Agree	d. Some antibiotics are over-prescribed (Please list them below)		La-200	Yes	b. Agree	d. Disagree	c. Neither agree nor disagree
Equine	Primary Care	2	1	25	2010	d. Emphasized in multiple courses	d. Emphasized in multiple courses	b. Clinical microbiologist,c. Clinician,d. Pharmacologist/clinical pharmacologist	a. No		d. Peer reviewed scientific literature,e. Textbook/Drug handbook		a. Yes		b. No	i. Bianually	a. No		a. Cost of antibiotic,d. Route of administration,f. Risk of potential adverse drug reaction		a. Strongly agree	b. Agree	d. Some antibiotics are over-prescribed (Please list them below)			a. No	b. Agree	a. Strongly agree	c. Neither agree nor disagree	b. Agree	b. Improper use of antibiotics affects selection for antimicrobial resistance in the following ways:		d. Disagree	d. Disagree	80	Submit
Small Animal	Primary Care	11	2	30	1998	d. Emphasized in multiple courses	d. Emphasized in multiple courses	d. Pharmacologist/clinical pharmacologist	If yes, please list your post graduate qualifications below	CCRT, CHT-V	e. Textbook/Drug handbook,f. Continuing Professional Development courses		a. Yes		a. Yes	a. Multiple times per day	a. No		a. Cost of antibiotic,f. Risk of potential adverse drug reaction,g. Other (Please specify below)	Sensitivity	a. Strongly agree	c. Neither agree nor disagree	c. All antibiotics are appropriately prescribed			a. No	c. Neither agree nor disagree	b. Agree	c. Neither agree nor disagree	b. Agree	b. Improper use of antibiotics affects selection for antimicrobial resistance in the following ways:	Selects for resistant bacteria	c. Neither agree nor disagree	c. Neither agree nor disagree	0.75	Submit
Small Animal	Charity Clinic	9	1	40	1990	d. Emphasized in multiple courses	d. Emphasized in multiple courses	a. Clinical pharmacist,c. Clinician	a. No		d. Peer reviewed scientific literature,e. Textbook/Drug handbook,f. Continuing Professional Development courses		a. Yes		a. Yes	a. Multiple times per day	a. No		a. Cost of antibiotic,d. Route of administration,f. Risk of potential adverse drug reaction,g. Other (Please specify below)	Efficacy, ease of administration	a. Strongly agree	c. Neither agree nor disagree	d. Some antibiotics are over-prescribed (Please list them below)		Metronidazole, convenes, cephalexin	Yes	c. Neither agree nor disagree	b. Agree	c. Neither agree nor disagree	a. Strongly agree	b. Improper use of antibiotics affects selection for antimicrobial resistance in the following ways:	Kills good bacteria, allowing bad bacteria to flourish. Helps bacteria genetically mutate to be more resistant e.g. Cell wallchanges	c. Neither agree nor disagree	b. Agree	Clients in this case are employees, foster parents. 70% compliance	Submit
Small Animal	Primary Care	16	1	70	1991	c. Covered thoroughly in one course	d. Emphasized in multiple courses	c. Clinician	a. No		e. Textbook/Drug handbook,f. Continuing Professional Development courses		a. Yes		a. Yes	a. Multiple times per day	b. Yes, please explain below	Antibiotics that have been shown to cause specific problems like sulfonamides	a. Cost of antibiotic,d. Route of administration,f. Risk of potential adverse drug reaction		b. Agree	b. Agree	c. All antibiotics are appropriately prescribed			a. No	c. Neither agree nor disagree	b. Agree	c. Neither agree nor disagree	b. Agree	b. Improper use of antibiotics affects selection for antimicrobial resistance in the following ways:		d. Disagree	b. Agree	0.45	Submit
Mixed	Academic	23	8	37.5	1985	b. Light emphasis	b. Light emphasis	b. Clinical microbiologist	If yes, please list your post graduate qualifications below	Diagnostic Pathology residency	c. Veterinary Medicine Directorates,d. Peer reviewed scientific literature,f. Continuing Professional Development courses		a. Yes		b. No	i. Bianually	b. Yes, please explain below	tilmicosin - human health hazard	a. Cost of antibiotic,d. Route of administration,g. Other (Please specify below)	anticipated efficacy	a. Strongly agree	c. Neither agree nor disagree	c. All antibiotics are appropriately prescribed			a. No	d. Disagree	c. Neither agree nor disagree	c. Neither agree nor disagree
Mixed	Primary Care	3	5	50	2014	d. Emphasized in multiple courses	d. Emphasized in multiple courses	c. Clinician,d. Pharmacologist/clinical pharmacologist	b. Yes
Equine	Referral	30	1	36	1963	d. Emphasized in multiple courses	c. Covered thoroughly in one course	d. Pharmacologist/clinical pharmacologist,e. Toxicologist	If yes, please list your post graduate qualifications below	Ms ACVS	b. Pharmaceutical companies,d. Peer reviewed scientific literature		a. Yes		a. Yes	c. Once every two days	b. Yes, please explain below	Injectible	b. Client insurance,c. Client expectations,d. Route of administration		a. Strongly agree	b. Agree	c. All antibiotics are appropriately prescribed			a. No	c. Neither agree nor disagree	c. Neither agree nor disagree	b. Agree	b. Agree	b. Improper use of antibiotics affects selection for antimicrobial resistance in the following ways:		b. Agree	d. Disagree	All
Small Animal	Primary Care	50	2 to 5	16 to 40	67	b. Light emphasis	b. Light emphasis	d. Pharmacologist/clinical pharmacologist	a. No		f. Continuing Professional Development courses		a. Yes		b. No	a. Multiple times per day	b. Yes, please explain below	sometime feel owner takes them rather than animal	a. Cost of antibiotic,c. Client expectations,d. Route of administration		b. Agree	c. Neither agree nor disagree				Yes	c. Neither agree nor disagree	c. Neither agree nor disagree	c. Neither agree nor disagree	c. Neither agree nor disagree			c. Neither agree nor disagree	c. Neither agree nor disagree	70-80
Mixed	Primary Care	3	3	55	2013	d. Emphasized in multiple courses	d. Emphasized in multiple courses	d. Pharmacologist/clinical pharmacologist	a. No		e. Textbook/Drug handbook,f. Continuing Professional Development courses		a. Yes		a. Yes	a. Multiple times per day	a. No		a. Cost of antibiotic,d. Route of administration,f. Risk of potential adverse drug reaction		c. Neither agree nor disagree	c. Neither agree nor disagree	d. Some antibiotics are over-prescribed (Please list them below)		cephalexin amoxicillin	a. No	c. Neither agree nor disagree	c. Neither agree nor disagree	b. Agree	b. Agree			c. Neither agree nor disagree	d. Disagree	75 +	Submit
Small Animal	Primary Care	2.5	1	60	2009	d. Emphasized in multiple courses	b. Light emphasis	d. Pharmacologist/clinical pharmacologist,e. Toxicologist	a. No		e. Textbook/Drug handbook,f. Continuing Professional Development courses		a. Yes		a. Yes	b. Once per day	a. No		a. Cost of antibiotic,d. Route of administration		a. Strongly agree	d. Disagree	a. All antibiotics are under-prescribed			a. No	d. Disagree	a. Strongly agree	c. Neither agree nor disagree
Small Animal	Primary Care	22	1	Retired	1976
Small Animal	Veterinary Hospital	0.2	7 between 2 practices	28-44	2016	d. Emphasized in multiple courses	d. Emphasized in multiple courses	d. Pharmacologist/clinical pharmacologist	a. No		a. Practice policy,b. Pharmaceutical companies,e. Textbook/Drug handbook,f. Continuing Professional Development courses		a. Yes		b. No	a. Multiple times per day	b. Yes, please explain below	Convenia- we use it so much I worry about resistance with a 3rd tier antibiotic	a. Cost of antibiotic,d. Route of administration,f. Risk of potential adverse drug reaction		a. Strongly agree	c. Neither agree nor disagree	d. Some antibiotics are over-prescribed (Please list them below)		cephalexin, Convenia	Yes	c. Neither agree nor disagree	b. Agree	d. Disagree	a. Strongly agree	b. Improper use of antibiotics affects selection for antimicrobial resistance in the following ways:	Failure to clear an infection, unnecessarily exposing non-targeting bacteria in the body	e. Strongly disagree	d. Disagree	less than half. I have to assume that because less than half return for their follow-up visit to ensure the infection has cleared. This tells me that they likely stopped the meds when the animal felt/looked better	Submit
Small Animal	Referral	2	8	40	2014	d. Emphasized in multiple courses	d. Emphasized in multiple courses	a. Clinical pharmacist,b. Clinical microbiologist,c. Clinician,d. Pharmacologist/clinical pharmacologist	a. No		b. Pharmaceutical companies,e. Textbook/Drug handbook		a. Yes		a. Yes	a. Multiple times per day	b. Yes, please explain below	Baytril, because it's so over prescribed and should not be the first line of selection.	a. Cost of antibiotic,d. Route of administration,e. Frequency of patient visits		b. Agree	b. Agree	c. All antibiotics are appropriately prescribed			a. No	d. Disagree	b. Agree	a. Strongly agree	a. Strongly agree	b. Improper use of antibiotics affects selection for antimicrobial resistance in the following ways:	As a referral practice I see many veterinarians throw many different antibiotics without cytologies, urine cultures, etc etc. They don't use the length of time needed.	e. Strongly disagree	a. Strongly agree	70	Submit
Small Animal	Primary Care	18	3	30	1989	c. Covered thoroughly in one course	d. Emphasized in multiple courses	d. Pharmacologist/clinical pharmacologist	a. No		b. Pharmaceutical companies		a. Yes		b. No	a. Multiple times per day	a. No		a. Cost of antibiotic,d. Route of administration,f. Risk of potential adverse drug reaction,g. Other (Please specify below)	ease of administration to the individual patient. I.E. my chihuahua is impossible to pill!	a. Strongly agree	c. Neither agree nor disagree	c. All antibiotics are appropriately prescribed			Yes	d. Disagree	c. Neither agree nor disagree	d. Disagree	c. Neither agree nor disagree	b. Improper use of antibiotics affects selection for antimicrobial resistance in the following ways:	antimicrobial resistance does not seem to be a problem in our practice.	d. Disagree	e. Strongly disagree	realistically only about 10% of people complete the full course of antibiotics	Submit
Mixed	Referral	50	One	Unknown	1965	b. Light emphasis	b. Light emphasis	a. Clinical pharmacist	a. No		a. Practice policy,b. Pharmaceutical companies,d. Peer reviewed scientific literature,f. Continuing Professional Development courses		a. Yes		a. Yes	f. Once per month	b. Yes, please explain below	Dangerous for human use	a. Cost of antibiotic,d. Route of administration,f. Risk of potential adverse drug reaction		a. Strongly agree	b. Agree	c. All antibiotics are appropriately prescribed			a. No	b. Agree	b. Agree	b. Agree	a. Strongly agree	b. Improper use of antibiotics affects selection for antimicrobial resistance in the following ways:	Unable to use cheaper products	b. Agree	b. Agree	75	Submit
Small Animal	Primary Care	9	1	45	1983
Mixed	Veterinary Hospital	0.08	2	40	2015	d. Emphasized in multiple courses	d. Emphasized in multiple courses	a. Clinical pharmacist,c. Clinician,d. Pharmacologist/clinical pharmacologist	a. No		e. Textbook/Drug handbook,f. Continuing Professional Development courses		a. Yes		b. No	a. Multiple times per day	b. Yes, please explain below	Ones that I am not familiar with that are not commonly used.	a. Cost of antibiotic,c. Client expectations,d. Route of administration,f. Risk of potential adverse drug reaction		a. Strongly agree	c. Neither agree nor disagree	c. All antibiotics are appropriately prescribed			a. No	d. Disagree	b. Agree	c. Neither agree nor disagree	a. Strongly agree	a. It does not affect selection for antimicrobial resistance		d. Disagree	d. Disagree	0.75	Submit
Equine	Primary Care	27	7	80	1983	c. Covered thoroughly in one course	d. Emphasized in multiple courses	d. Pharmacologist/clinical pharmacologist	a. No		f. Continuing Professional Development courses		a. Yes		b. No	a. Multiple times per day	b. Yes, please explain below		a. Cost of antibiotic,c. Client expectations,d. Route of administration,e. Frequency of patient visits,f. Risk of potential adverse drug reaction		a. Strongly agree	b. Agree	c. All antibiotics are appropriately prescribed			Yes	c. Neither agree nor disagree	c. Neither agree nor disagree	b. Agree	b. Agree	a. It does not affect selection for antimicrobial resistance		c. Neither agree nor disagree	c. Neither agree nor disagree	99	Submit
Large Animal	Referral	34	1	100	1980	d. Emphasized in multiple courses	d. Emphasized in multiple courses	a. Clinical pharmacist	a. No		d. Peer reviewed scientific literature,e. Textbook/Drug handbook,f. Continuing Professional Development courses		a. Yes		a. Yes	g. Once every two to four months	b. Yes, please explain below	Micotil	d. Route of administration,f. Risk of potential adverse drug reaction		b. Agree	c. Neither agree nor disagree	e. All antibiotics are over-prescribed			a. No	b. Agree	a. Strongly agree	c. Neither agree nor disagree	c. Neither agree nor disagree	b. Improper use of antibiotics affects selection for antimicrobial resistance in the following ways:	Do not give full prescription length	b. Agree	d. Disagree	50	Submit
Small Animal	Primary Care	24	1	65-80	1994	d. Emphasized in multiple courses	b. Light emphasis	a. Clinical pharmacist,b. Clinical microbiologist,c. Clinician	a. No		a. Practice policy,b. Pharmaceutical companies,c. Veterinary Medicine Directorates,d. Peer reviewed scientific literature,e. Textbook/Drug handbook,f. Continuing Professional Development courses,g. Other (Please specify)	CDC	a. Yes		a. Yes	a. Multiple times per day	a. No		a. Cost of antibiotic,c. Client expectations,d. Route of administration,e. Frequency of patient visits,f. Risk of potential adverse drug reaction,g. Other (Please specify below)	Culture & Sensitivity results	b. Agree	a. Strongly agree	c. All antibiotics are appropriately prescribed			a. No	c. Neither agree nor disagree	a. Strongly agree	b. Agree	a. Strongly agree	b. Improper use of antibiotics affects selection for antimicrobial resistance in the following ways:		e. Strongly disagree	c. Neither agree nor disagree	0.5	Submit
Equine	Referral	23	60+	50	1993	b. Light emphasis	b. Light emphasis	a. Clinical pharmacist,c. Clinician	a. No		a. Practice policy,f. Continuing Professional Development courses		a. Yes		b. No	d. Once per week	b. Yes, please explain below	Baytril, yearling practice	c. Client expectations,d. Route of administration		a. Strongly agree	c. Neither agree nor disagree	c. All antibiotics are appropriately prescribed			a. No	c. Neither agree nor disagree	b. Agree	c. Neither agree nor disagree	a. Strongly agree	b. Improper use of antibiotics affects selection for antimicrobial resistance in the following ways:	Increased resistance	d. Disagree	c. Neither agree nor disagree	0.9	Submit
Small Animal	Primary Care	14	3	60	1992	c. Covered thoroughly in one course	d. Emphasized in multiple courses	d. Pharmacologist/clinical pharmacologist	a. No		b. Pharmaceutical companies,c. Veterinary Medicine Directorates,d. Peer reviewed scientific literature,e. Textbook/Drug handbook,f. Continuing Professional Development courses		a. Yes		b. No	a. Multiple times per day	a. No		a. Cost of antibiotic,d. Route of administration,f. Risk of potential adverse drug reaction		a. Strongly agree	b. Agree	c. All antibiotics are appropriately prescribed			a. No	b. Agree	b. Agree	c. Neither agree nor disagree	b. Agree	b. Improper use of antibiotics affects selection for antimicrobial resistance in the following ways:	Allows for possible emergence of resistant strains	c. Neither agree nor disagree	c. Neither agree nor disagree	0.75	Submit
Small Animal	Primary Care	1	4	45	2014	d. Emphasized in multiple courses	b. Light emphasis	b. Clinical microbiologist	a. No		e. Textbook/Drug handbook,g. Other (Please specify)	culture results and laboratory internal medicine consulting	a. Yes		b. No	a. Multiple times per day	b. Yes, please explain below	chloremphenical, gentamycin, TMS - just haven't used before	a. Cost of antibiotic,d. Route of administration,f. Risk of potential adverse drug reaction,g. Other (Please specify below)	Owner compliance	b. Agree	b. Agree	b. Some antibiotics are under-prescribed (Please list them below)	zenequin, clavamox, orbax		Yes	c. Neither agree nor disagree	b. Agree	c. Neither agree nor disagree	a. Strongly agree	b. Improper use of antibiotics affects selection for antimicrobial resistance in the following ways:	killing off the non-targeted bacteria, leaving others to flourish, using too many/ too frequently and causing resistence	c. Neither agree nor disagree	e. Strongly disagree	0.7	Submit
Mixed	Primary Care	3	7	40	2014	d. Emphasized in multiple courses	d. Emphasized in multiple courses	d. Pharmacologist/clinical pharmacologist	a. No		d. Peer reviewed scientific literature,e. Textbook/Drug handbook,f. Continuing Professional Development courses		a. Yes		b. No	a. Multiple times per day	b. Yes, please explain below		a. Cost of antibiotic,c. Client expectations,d. Route of administration,e. Frequency of patient visits,f. Risk of potential adverse drug reaction		d. Disagree	b. Agree	d. Some antibiotics are over-prescribed (Please list them below)		Metronidazole. Cephalexin	Yes	b. Agree	c. Neither agree nor disagree	c. Neither agree nor disagree	a. Strongly agree	b. Improper use of antibiotics affects selection for antimicrobial resistance in the following ways:		b. Agree	d. Disagree	30-40%	Submit
Small Animal	Primary Care
Small Animal	Primary Care	37	1	35	1980	d. Emphasized in multiple courses	d. Emphasized in multiple courses	b. Clinical microbiologist,c. Clinician,d. Pharmacologist/clinical pharmacologist	If yes, please list your post graduate qualifications below	MSc	b. Pharmaceutical companies,c. Veterinary Medicine Directorates,d. Peer reviewed scientific literature,e. Textbook/Drug handbook,f. Continuing Professional Development courses		a. Yes		a. Yes	a. Multiple times per day	b. Yes, please explain below	Cautious with fluoroquinolones	a. Cost of antibiotic,c. Client expectations,d. Route of administration,e. Frequency of patient visits,f. Risk of potential adverse drug reaction,g. Other (Please specify below)	Compliance	a. Strongly agree	b. Agree	c. All antibiotics are appropriately prescribed			a. No	c. Neither agree nor disagree	a. Strongly agree	c. Neither agree nor disagree	b. Agree	b. Improper use of antibiotics affects selection for antimicrobial resistance in the following ways:	Selection of resistant mutation	d. Disagree	d. Disagree	90	Submit
Small Animal	Primary Care	32	3	40	81	d. Emphasized in multiple courses	d. Emphasized in multiple courses	b. Clinical microbiologist,c. Clinician,d. Pharmacologist/clinical pharmacologist,e. Toxicologist	a. No		d. Peer reviewed scientific literature,e. Textbook/Drug handbook,f. Continuing Professional Development courses		a. Yes		a. Yes	a. Multiple times per day	a. No		a. Cost of antibiotic,d. Route of administration,e. Frequency of patient visits,f. Risk of potential adverse drug reaction		a. Strongly agree	a. Strongly agree	c. All antibiotics are appropriately prescribed			a. No	c. Neither agree nor disagree	b. Agree	c. Neither agree nor disagree	b. Agree	b. Improper use of antibiotics affects selection for antimicrobial resistance in the following ways:		d. Disagree	d. Disagree	65	Submit
Equine	Veterinary Hospital	12	65	60	2005	c. Covered thoroughly in one course	d. Emphasized in multiple courses	c. Clinician,d. Pharmacologist/clinical pharmacologist	a. No		d. Peer reviewed scientific literature,e. Textbook/Drug handbook,f. Continuing Professional Development courses		a. Yes		a. Yes	b. Once per day	b. Yes, please explain below	Enrofloxacin	a. Cost of antibiotic,d. Route of administration,e. Frequency of patient visits,f. Risk of potential adverse drug reaction		b. Agree	d. Disagree	d. Some antibiotics are over-prescribed (Please list them below)		Potassium Penicillin, Gentomicin	Yes	c. Neither agree nor disagree	c. Neither agree nor disagree	b. Agree	b. Agree	b. Improper use of antibiotics affects selection for antimicrobial resistance in the following ways:		d. Disagree	d. Disagree	That is difficult to say. Approx 90%	Submit
Mixed	Primary Care	1.5yr	3	46	2016	c. Covered thoroughly in one course	a. Topic was not covered	b. Clinical microbiologist,c. Clinician	a. No		a. Practice policy,e. Textbook/Drug handbook		a. Yes		a. Yes	a. Multiple times per day	a. No		a. Cost of antibiotic,d. Route of administration,e. Frequency of patient visits,f. Risk of potential adverse drug reaction		b. Agree	e. Strongly disagree	d. Some antibiotics are over-prescribed (Please list them below)			Yes	b. Agree	d. Disagree	e. Strongly disagree	b. Agree	b. Improper use of antibiotics affects selection for antimicrobial resistance in the following ways:	Eliminating only succeptible organisms but allowing resistant ones to proliferate and become the genetic majority	c. Neither agree nor disagree	d. Disagree	0.6	Submit
Mixed	Veterinary Hospital	20	4	50-65	1997	b. Light emphasis	b. Light emphasis	c. Clinician	a. No		c. Veterinary Medicine Directorates,e. Textbook/Drug handbook		a. Yes		a. Yes	a. Multiple times per day	a. No		a. Cost of antibiotic,c. Client expectations		a. Strongly agree	c. Neither agree nor disagree	c. All antibiotics are appropriately prescribed			Yes	c. Neither agree nor disagree	c. Neither agree nor disagree	b. Agree	c. Neither agree nor disagree	a. It does not affect selection for antimicrobial resistance		c. Neither agree nor disagree	b. Agree	0.5	Submit
Large Animal	Referral	6	2	20	1981	b. Light emphasis	b. Light emphasis	f. Donâ€™t know what his/her background was	a. No		g. Other (Please specify)	Antibiogram	Never		b. No	d. Once per week	a. No		b. Client insurance,c. Client expectations,d. Route of administration		b. Agree	c. Neither agree nor disagree	c. All antibiotics are appropriately prescribed			a. No	c. Neither agree nor disagree	c. Neither agree nor disagree	c. Neither agree nor disagree	b. Agree	a. It does not affect selection for antimicrobial resistance		c. Neither agree nor disagree	c. Neither agree nor disagree	0.15	Submit
Small Animal	Primary Care	22	1.5	40	1994	b. Light emphasis	d. Emphasized in multiple courses	c. Clinician	a. No		b. Pharmaceutical companies,d. Peer reviewed scientific literature,e. Textbook/Drug handbook,f. Continuing Professional Development courses		a. Yes		b. No	a. Multiple times per day	b. Yes, please explain below	aminoglycosides due to nephrotoxicity, chloramphenicol due to human risks	a. Cost of antibiotic,d. Route of administration,f. Risk of potential adverse drug reaction,g. Other (Please specify below)	Frequency of administration (once a day vs multiple times a day doses)	b. Agree	d. Disagree	c. All antibiotics are appropriately prescribed			a. No	c. Neither agree nor disagree	b. Agree	d. Disagree	b. Agree	b. Improper use of antibiotics affects selection for antimicrobial resistance in the following ways:	not given long enough or high enough doses to wipe out all the bacteria, leaving a residual colony of bacteria to thrive	d. Disagree	d. Disagree	50	Submit
Small Animal	Veterinary Hospital	3	1	50	2009	c. Covered thoroughly in one course	d. Emphasized in multiple courses	d. Pharmacologist/clinical pharmacologist,e. Toxicologist	a. No		e. Textbook/Drug handbook,f. Continuing Professional Development courses		a. Yes		b. No	a. Multiple times per day	a. No		a. Cost of antibiotic,d. Route of administration		b. Agree	c. Neither agree nor disagree	b. Some antibiotics are under-prescribed (Please list them below)	Pradofloxacin		a. No	c. Neither agree nor disagree	a. Strongly agree	b. Agree	b. Agree	b. Improper use of antibiotics affects selection for antimicrobial resistance in the following ways:	low dose for too short time period	c. Neither agree nor disagree	d. Disagree	0.85	Submit
Small Animal	Veterinary Hospital	1	18	50	2017	c. Covered thoroughly in one course	b. Light emphasis	a. Clinical pharmacist,d. Pharmacologist/clinical pharmacologist	a. No		b. Pharmaceutical companies,e. Textbook/Drug handbook,f. Continuing Professional Development courses		a. Yes		a. Yes	a. Multiple times per day	a. No		d. Route of administration,e. Frequency of patient visits,f. Risk of potential adverse drug reaction		a. Strongly agree	c. Neither agree nor disagree	d. Some antibiotics are over-prescribed (Please list them below)		Enrofloxacin, metronidazole	Yes	b. Agree	c. Neither agree nor disagree	c. Neither agree nor disagree	a. Strongly agree	b. Improper use of antibiotics affects selection for antimicrobial resistance in the following ways:	using antibiotics for at an improper dose, duration, and for the wrong types of infectoisn.	b. Agree	c. Neither agree nor disagree	Referral side: &gt;80%, ER side: Unknown.	Submit
